# Supplementary material for: Understanding Complex Interplay among Different Instabilities in Multiferroic BiMn7O12 Using 57Fe Probe Mössbauer Spectroscopy
Source: Int J Mol Sci. 2024 Jan 24;25(3):1437. doi: 10.3390/ijms25031437 (PMC10855744; doi:10.3390/ijms25031437)
Supplement: Supplementary file 1 [file ijms-25-01437-s001.zip]

Archive with 1 entries (1 files):
- ijms-2834461-supplementary.pdf
